# Supplementary material for: Exploring intra‐ and intergenomic variation in haplotype‐resolved pangenomes
Source: Plant Biotechnol J. 2025 Jan 5;23(3):874–86. doi: 10.1111/pbi.14545 (PMC11869183; doi:10.1111/pbi.14545)
Supplement: Supplementary file 3 — Supplement S3 Supplementary Data. [file PBI-23-874-s002.zip]

Archive with 224 entries (219 files):
- Supplementary_data/
- __MACOSX/._Supplementary_data
- Supplementary_data/.DS_Store
- __MACOSX/Supplementary_data/._.DS_Store
- Supplementary_data/sequence_visualization/
- __MACOSX/Supplementary_data/._sequence_visualization
- Supplementary_data/reproducibility/
- __MACOSX/Supplementary_data/._reproducibility
- Supplementary_data/sequence_visualization/Apple/
- __MACOSX/Supplementary_data/sequence_visualization/._Apple
- Supplementary_data/sequence_visualization/.DS_Store
- __MACOSX/Supplementary_data/sequence_visualization/._.DS_Store
- Supplementary_data/sequence_visualization/Potato/
- __MACOSX/Supplementary_data/sequence_visualization/._Potato
- Supplementary_data/sequence_visualization/README.pdf
- __MACOSX/Supplementary_data/sequence_visualization/._README.pdf
- Supplementary_data/reproducibility/apple_identifiers.txt
- __MACOSX/Supplementary_data/reproducibility/._apple_identifiers.txt
- Supplementary_data/reproducibility/potato_identifiers.txt
- __MACOSX/Supplementary_data/reproducibility/._potato_identifiers.txt
- Supplementary_data/reproducibility/README.html
- __MACOSX/Supplementary_data/reproducibility/._README.html
- Supplementary_data/reproducibility/data_sources.xlsx
- __MACOSX/Supplementary_data/reproducibility/._data_sources.xlsx
- Supplementary_data/sequence_visualization/Apple/mdomestica_gala_chr_17.png
- __MACOSX/Supplementary_data/sequence_visualization/Apple/._mdomestica_gala_chr_17.png
- Supplementary_data/sequence_visualization/Apple/msieversii_chr_11.png
- __MACOSX/Supplementary_data/sequence_visualization/Apple/._msieversii_chr_11.png
- Supplementary_data/sequence_visualization/Apple/mdomestica_gala_chr_2.png
- __MACOSX/Supplementary_data/sequence_visualization/Apple/._mdomestica_gala_chr_2.png
- Supplementary_data/sequence_visualization/Apple/msylvestris_chr_3.png
- __MACOSX/Supplementary_data/sequence_visualization/Apple/._msylvestris_chr_3.png
- Supplementary_data/sequence_visualization/Apple/msylvestris_chr_2.png
- __MACOSX/Supplementary_data/sequence_visualization/Apple/._msylvestris_chr_2.png
- Supplementary_data/sequence_visualization/Apple/mdomestica_gala_chr_3.png
- __MACOSX/Supplementary_data/sequence_visualization/Apple/._mdomestica_gala_chr_3.png
- Supplementary_data/sequence_visualization/Apple/msieversii_chr_10.png
- __MACOSX/Supplementary_data/sequence_visualization/Apple/._msieversii_chr_10.png
- Supplementary_data/sequence_visualization/Apple/mdomestica_gala_chr_16.png
- __MACOSX/Supplementary_data/sequence_visualization/Apple/._mdomestica_gala_chr_16.png
- Supplementary_data/sequence_visualization/Apple/mdomestica_gala_chr_14.png
- __MACOSX/Supplementary_data/sequence_visualization/Apple/._mdomestica_gala_chr_14.png
- Supplementary_data/sequence_visualization/Apple/msieversii_chr_12.png
- __MACOSX/Supplementary_data/sequence_visualization/Apple/._msieversii_chr_12.png
- Supplementary_data/sequence_visualization/Apple/mdomestica_gala_chr_1.png
- __MACOSX/Supplementary_data/sequence_visualization/Apple/._mdomestica_gala_chr_1.png
- Supplementary_data/sequence_visualization/Apple/msylvestris_chr_1.png
- __MACOSX/Supplementary_data/sequence_visualization/Apple/._msylvestris_chr_1.png
- Supplementary_data/sequence_visualization/Apple/msieversii_chr_13.png
- __MACOSX/Supplementary_data/sequence_visualization/Apple/._msieversii_chr_13.png
- Supplementary_data/sequence_visualization/Apple/mdomestica_gala_chr_15.png
- __MACOSX/Supplementary_data/sequence_visualization/Apple/._mdomestica_gala_chr_15.png
- Supplementary_data/sequence_visualization/Apple/mdomestica_gala_chr_11.png
- __MACOSX/Supplementary_data/sequence_visualization/Apple/._mdomestica_gala_chr_11.png
- Supplementary_data/sequence_visualization/Apple/msieversii_chr_17.png
- __MACOSX/Supplementary_data/sequence_visualization/Apple/._msieversii_chr_17.png
- Supplementary_data/sequence_visualization/Apple/.DS_Store
- __MACOSX/Supplementary_data/sequence_visualization/Apple/._.DS_Store
- Supplementary_data/sequence_visualization/Apple/msylvestris_chr_5.png
- __MACOSX/Supplementary_data/sequence_visualization/Apple/._msylvestris_chr_5.png
- Supplementary_data/sequence_visualization/Apple/mdomestica_gala_chr_4.png
- __MACOSX/Supplementary_data/sequence_visualization/Apple/._mdomestica_gala_chr_4.png
- Supplementary_data/sequence_visualization/Apple/mdomestica_gala_chr_5.png
- __MACOSX/Supplementary_data/sequence_visualization/Apple/._mdomestica_gala_chr_5.png
- Supplementary_data/sequence_visualization/Apple/msylvestris_chr_4.png
- __MACOSX/Supplementary_data/sequence_visualization/Apple/._msylvestris_chr_4.png
- Supplementary_data/sequence_visualization/Apple/msieversii_chr_16.png
- __MACOSX/Supplementary_data/sequence_visualization/Apple/._msieversii_chr_16.png
- Supplementary_data/sequence_visualization/Apple/mdomestica_gala_chr_10.png
- __MACOSX/Supplementary_data/sequence_visualization/Apple/._mdomestica_gala_chr_10.png
- Supplementary_data/sequence_visualization/Apple/mdomestica_gala_chr_12.png
- __MACOSX/Supplementary_data/sequence_visualization/Apple/._mdomestica_gala_chr_12.png
- Supplementary_data/sequence_visualization/Apple/msieversii_chr_14.png
- __MACOSX/Supplementary_data/sequence_visualization/Apple/._msieversii_chr_14.png
- Supplementary_data/sequence_visualization/Apple/msylvestris_chr_6.png
- __MACOSX/Supplementary_data/sequence_visualization/Apple/._msylvestris_chr_6.png
- Supplementary_data/sequence_visualization/Apple/mdomestica_gala_chr_7.png
- __MACOSX/Supplementary_data/sequence_visualization/Apple/._mdomestica_gala_chr_7.png
- Supplementary_data/sequence_visualization/Apple/mdomestica_gala_chr_6.png
- __MACOSX/Supplementary_data/sequence_visualization/Apple/._mdomestica_gala_chr_6.png
- Supplementary_data/sequence_visualization/Apple/msylvestris_chr_7.png
- __MACOSX/Supplementary_data/sequence_visualization/Apple/._msylvestris_chr_7.png
- Supplementary_data/sequence_visualization/Apple/msieversii_chr_15.png
- __MACOSX/Supplementary_data/sequence_visualization/Apple/._msieversii_chr_15.png
- Supplementary_data/sequence_visualization/Apple/mdomestica_gala_chr_13.png
- __MACOSX/Supplementary_data/sequence_visualization/Apple/._mdomestica_gala_chr_13.png
- Supplementary_data/sequence_visualization/Apple/msylvestris_chr_17.png
- __MACOSX/Supplementary_data/sequence_visualization/Apple/._msylvestris_chr_17.png
- Supplementary_data/sequence_visualization/Apple/msieversii_chr_1.png
- __MACOSX/Supplementary_data/sequence_visualization/Apple/._msieversii_chr_1.png
- Supplementary_data/sequence_visualization/Apple/msylvestris_chr_16.png
- __MACOSX/Supplementary_data/sequence_visualization/Apple/._msylvestris_chr_16.png
- Supplementary_data/sequence_visualization/Apple/msylvestris_chr_14.png
- __MACOSX/Supplementary_data/sequence_visualization/Apple/._msylvestris_chr_14.png
- Supplementary_data/sequence_visualization/Apple/msieversii_chr_2.png
- __MACOSX/Supplementary_data/sequence_visualization/Apple/._msieversii_chr_2.png
- Supplementary_data/sequence_visualization/Apple/msieversii_chr_3.png
- __MACOSX/Supplementary_data/sequence_visualization/Apple/._msieversii_chr_3.png
- Supplementary_data/sequence_visualization/Apple/msylvestris_chr_15.png
- __MACOSX/Supplementary_data/sequence_visualization/Apple/._msylvestris_chr_15.png
- Supplementary_data/sequence_visualization/Apple/msylvestris_chr_11.png
- __MACOSX/Supplementary_data/sequence_visualization/Apple/._msylvestris_chr_11.png
- Supplementary_data/sequence_visualization/Apple/msieversii_chr_7.png
- __MACOSX/Supplementary_data/sequence_visualization/Apple/._msieversii_chr_7.png
- Supplementary_data/sequence_visualization/Apple/msieversii_chr_6.png
- __MACOSX/Supplementary_data/sequence_visualization/Apple/._msieversii_chr_6.png
- Supplementary_data/sequence_visualization/Apple/msylvestris_chr_10.png
- __MACOSX/Supplementary_data/sequence_visualization/Apple/._msylvestris_chr_10.png
- Supplementary_data/sequence_visualization/Apple/msylvestris_chr_12.png
- __MACOSX/Supplementary_data/sequence_visualization/Apple/._msylvestris_chr_12.png
- Supplementary_data/sequence_visualization/Apple/msieversii_chr_4.png
- __MACOSX/Supplementary_data/sequence_visualization/Apple/._msieversii_chr_4.png
- Supplementary_data/sequence_visualization/Apple/msieversii_chr_5.png
- __MACOSX/Supplementary_data/sequence_visualization/Apple/._msieversii_chr_5.png
- Supplementary_data/sequence_visualization/Apple/msylvestris_chr_13.png
- __MACOSX/Supplementary_data/sequence_visualization/Apple/._msylvestris_chr_13.png
- Supplementary_data/sequence_visualization/Apple/msieversii_chr_8.png
- __MACOSX/Supplementary_data/sequence_visualization/Apple/._msieversii_chr_8.png
- Supplementary_data/sequence_visualization/Apple/msieversii_chr_9.png
- __MACOSX/Supplementary_data/sequence_visualization/Apple/._msieversii_chr_9.png
- Supplementary_data/sequence_visualization/Apple/msylvestris_chr_9.png
- __MACOSX/Supplementary_data/sequence_visualization/Apple/._msylvestris_chr_9.png
- Supplementary_data/sequence_visualization/Apple/mdomestica_gala_chr_8.png
- __MACOSX/Supplementary_data/sequence_visualization/Apple/._mdomestica_gala_chr_8.png
- Supplementary_data/sequence_visualization/Apple/mdomestica_gala_chr_9.png
- __MACOSX/Supplementary_data/sequence_visualization/Apple/._mdomestica_gala_chr_9.png
- Supplementary_data/sequence_visualization/Apple/msylvestris_chr_8.png
- __MACOSX/Supplementary_data/sequence_visualization/Apple/._msylvestris_chr_8.png
- Supplementary_data/sequence_visualization/Potato/Atlantic_chr_2.png
- __MACOSX/Supplementary_data/sequence_visualization/Potato/._Atlantic_chr_2.png
- Supplementary_data/sequence_visualization/Potato/C88_chr_6.png
- __MACOSX/Supplementary_data/sequence_visualization/Potato/._C88_chr_6.png
- Supplementary_data/sequence_visualization/Potato/Atlantic_chr_3.png
- __MACOSX/Supplementary_data/sequence_visualization/Potato/._Atlantic_chr_3.png
- Supplementary_data/sequence_visualization/Potato/C88_chr_7.png
- __MACOSX/Supplementary_data/sequence_visualization/Potato/._C88_chr_7.png
- Supplementary_data/sequence_visualization/Potato/Castle_russet_chr_1.png
- __MACOSX/Supplementary_data/sequence_visualization/Potato/._Castle_russet_chr_1.png
- Supplementary_data/sequence_visualization/Potato/Castle_russet_chr_3.png
- __MACOSX/Supplementary_data/sequence_visualization/Potato/._Castle_russet_chr_3.png
- Supplementary_data/sequence_visualization/Potato/C88_chr_5.png
- __MACOSX/Supplementary_data/sequence_visualization/Potato/._C88_chr_5.png
- Supplementary_data/sequence_visualization/Potato/Atlantic_chr_1.png
- __MACOSX/Supplementary_data/sequence_visualization/Potato/._Atlantic_chr_1.png
- Supplementary_data/sequence_visualization/Potato/C88_chr_4.png
- __MACOSX/Supplementary_data/sequence_visualization/Potato/._C88_chr_4.png
- Supplementary_data/sequence_visualization/Potato/Castle_russet_chr_2.png
- __MACOSX/Supplementary_data/sequence_visualization/Potato/._Castle_russet_chr_2.png
- Supplementary_data/sequence_visualization/Potato/Castle_russet_chr_6.png
- __MACOSX/Supplementary_data/sequence_visualization/Potato/._Castle_russet_chr_6.png
- Supplementary_data/sequence_visualization/Potato/Atlantic_chr_4.png
- __MACOSX/Supplementary_data/sequence_visualization/Potato/._Atlantic_chr_4.png
- Supplementary_data/sequence_visualization/Potato/Otava_chr_10.png
- __MACOSX/Supplementary_data/sequence_visualization/Potato/._Otava_chr_10.png
- Supplementary_data/sequence_visualization/Potato/Otava_chr_11.png
- __MACOSX/Supplementary_data/sequence_visualization/Potato/._Otava_chr_11.png
- Supplementary_data/sequence_visualization/Potato/Atlantic_chr_5.png
- __MACOSX/Supplementary_data/sequence_visualization/Potato/._Atlantic_chr_5.png
- Supplementary_data/sequence_visualization/Potato/C88_chr_1.png
- __MACOSX/Supplementary_data/sequence_visualization/Potato/._C88_chr_1.png
- Supplementary_data/sequence_visualization/Potato/Castle_russet_chr_7.png
- __MACOSX/Supplementary_data/sequence_visualization/Potato/._Castle_russet_chr_7.png
- Supplementary_data/sequence_visualization/Potato/Castle_russet_chr_5.png
- __MACOSX/Supplementary_data/sequence_visualization/Potato/._Castle_russet_chr_5.png
- Supplementary_data/sequence_visualization/Potato/C88_chr_3.png
- __MACOSX/Supplementary_data/sequence_visualization/Potato/._C88_chr_3.png
- Supplementary_data/sequence_visualization/Potato/Atlantic_chr_7.png
- __MACOSX/Supplementary_data/sequence_visualization/Potato/._Atlantic_chr_7.png
- Supplementary_data/sequence_visualization/Potato/Otava_chr_12.png
- __MACOSX/Supplementary_data/sequence_visualization/Potato/._Otava_chr_12.png
- Supplementary_data/sequence_visualization/Potato/C88_chr_2.png
- __MACOSX/Supplementary_data/sequence_visualization/Potato/._C88_chr_2.png
- Supplementary_data/sequence_visualization/Potato/Atlantic_chr_6.png
- __MACOSX/Supplementary_data/sequence_visualization/Potato/._Atlantic_chr_6.png
- Supplementary_data/sequence_visualization/Potato/Castle_russet_chr_4.png
- __MACOSX/Supplementary_data/sequence_visualization/Potato/._Castle_russet_chr_4.png
- Supplementary_data/sequence_visualization/Potato/Otava_chr_4.png
- __MACOSX/Supplementary_data/sequence_visualization/Potato/._Otava_chr_4.png
- Supplementary_data/sequence_visualization/Potato/Otava_chr_5.png
- __MACOSX/Supplementary_data/sequence_visualization/Potato/._Otava_chr_5.png
- Supplementary_data/sequence_visualization/Potato/Otava_chr_7.png
- __MACOSX/Supplementary_data/sequence_visualization/Potato/._Otava_chr_7.png
- Supplementary_data/sequence_visualization/Potato/Otava_chr_6.png
- __MACOSX/Supplementary_data/sequence_visualization/Potato/._Otava_chr_6.png
- Supplementary_data/sequence_visualization/Potato/Atlantic_chr_12.png
- __MACOSX/Supplementary_data/sequence_visualization/Potato/._Atlantic_chr_12.png
- Supplementary_data/sequence_visualization/Potato/Otava_chr_2.png
- __MACOSX/Supplementary_data/sequence_visualization/Potato/._Otava_chr_2.png
- Supplementary_data/sequence_visualization/Potato/Otava_chr_3.png
- __MACOSX/Supplementary_data/sequence_visualization/Potato/._Otava_chr_3.png
- Supplementary_data/sequence_visualization/Potato/Atlantic_chr_11.png
- __MACOSX/Supplementary_data/sequence_visualization/Potato/._Atlantic_chr_11.png
- Supplementary_data/sequence_visualization/Potato/Otava_chr_1.png
- __MACOSX/Supplementary_data/sequence_visualization/Potato/._Otava_chr_1.png
- Supplementary_data/sequence_visualization/Potato/Atlantic_chr_10.png
- __MACOSX/Supplementary_data/sequence_visualization/Potato/._Atlantic_chr_10.png
- Supplementary_data/sequence_visualization/Potato/C88_chr_12.png
- __MACOSX/Supplementary_data/sequence_visualization/Potato/._C88_chr_12.png
- Supplementary_data/sequence_visualization/Potato/C88_chr_10.png
- __MACOSX/Supplementary_data/sequence_visualization/Potato/._C88_chr_10.png
- Supplementary_data/sequence_visualization/Potato/C88_chr_11.png
- __MACOSX/Supplementary_data/sequence_visualization/Potato/._C88_chr_11.png
- Supplementary_data/sequence_visualization/Potato/Otava_chr_8.png
- __MACOSX/Supplementary_data/sequence_visualization/Potato/._Otava_chr_8.png
- Supplementary_data/sequence_visualization/Potato/Otava_chr_9.png
- __MACOSX/Supplementary_data/sequence_visualization/Potato/._Otava_chr_9.png
- Supplementary_data/sequence_visualization/Potato/Castle_russet_chr_9.png
- __MACOSX/Supplementary_data/sequence_visualization/Potato/._Castle_russet_chr_9.png
- Supplementary_data/sequence_visualization/Potato/Castle_russet_chr_10.png
- __MACOSX/Supplementary_data/sequence_visualization/Potato/._Castle_russet_chr_10.png
- Supplementary_data/sequence_visualization/Potato/Castle_russet_chr_11.png
- __MACOSX/Supplementary_data/sequence_visualization/Potato/._Castle_russet_chr_11.png
- Supplementary_data/sequence_visualization/Potato/Castle_russet_chr_8.png
- __MACOSX/Supplementary_data/sequence_visualization/Potato/._Castle_russet_chr_8.png
- Supplementary_data/sequence_visualization/Potato/Atlantic_chr_8.png
- __MACOSX/Supplementary_data/sequence_visualization/Potato/._Atlantic_chr_8.png
- Supplementary_data/sequence_visualization/Potato/Castle_russet_chr_12.png
- __MACOSX/Supplementary_data/sequence_visualization/Potato/._Castle_russet_chr_12.png
- Supplementary_data/sequence_visualization/Potato/Atlantic_chr_9.png
- __MACOSX/Supplementary_data/sequence_visualization/Potato/._Atlantic_chr_9.png
- Supplementary_data/sequence_visualization/Potato/C88_chr_9.png
- __MACOSX/Supplementary_data/sequence_visualization/Potato/._C88_chr_9.png
- Supplementary_data/sequence_visualization/Potato/C88_chr_8.png
- __MACOSX/Supplementary_data/sequence_visualization/Potato/._C88_chr_8.png
